# Supplementary material for: Cationic Surfactants Based on Arginine-Phenylalanine and Arginine-Tryptophan: Synthesis, Aggregation Behavior, Antimicrobial Activity, and Biodegradation
Source: Pharmaceutics. 2022 Nov 25;14(12):2602. doi: 10.3390/pharmaceutics14122602 (PMC9784262; doi:10.3390/pharmaceutics14122602)
Supplement: Supplementary file 1 [file pharmaceutics-14-02602-s001.zip]

Archive with 1 entries (1 files):
- pharmaceutics-2048241-supplementary.pdf
